# Supplementary material for: Profiling Serum Oxylipin Metabolites Across Melanoma Subtypes and Immunotherapy Responders
Source: Metabolites. 2025 Dec 23;16(1):14. doi: 10.3390/metabo16010014 (PMC12844009; doi:10.3390/metabo16010014)
Supplement: Supplementary file 1 [file metabolites-16-00014-s001.zip]

Archive with 6 entries (6 files):
- Supplementary Data S1.xlsx
- Supplementary Data S2.xlsx
- Supplementary Data S3.xlsx
- Supplementary Data S4.xlsx
- Supplementary Data S5.xlsx
- Supplementary Table and Figures.pdf
